# Supplementary material for: Prevalence, Timing and Mutual Relationships of Acute and Chronic Respiratory Failure in People with Chronic Obstructive Pulmonary Disease
Source: J Clin Med. 2026 Jul 16;15(14):5595. doi: 10.3390/jcm15145595 (PMC13412521; doi:10.3390/jcm15145595)
Supplement: Supplementary file 1 [file jcm-15-05595-s001.zip]

Archive with 1 entries (1 files):
- jcm-4388739-supplementary.pdf
